# Supplementary material for: Penicillium digitatum as a Model Fungus for Detecting Antifungal Activity of Botanicals: An Evaluation on Vietnamese Medicinal Plant Extracts
Source: J Fungi (Basel). 2022 Sep 13;8(9):956. doi: 10.3390/jof8090956 (PMC9502062; doi:10.3390/jof8090956)
Supplement: Supplementary file 1 [file jof-08-00956-s001.zip]

Archive with 1 entries (1 files):
- jof-1871482-supplementary.pdf
